# Supplementary material for: Neuroprotective Effects of TRPM7 Deletion in Parvalbumin GABAergic vs. Glutamatergic Neurons following Ischemia
Source: Cells. 2022 Mar 31;11(7):1178. doi: 10.3390/cells11071178 (PMC8997982; doi:10.3390/cells11071178)
Supplement: Supplementary file 1 [file cells-11-01178-s001.zip]

Archive with 1 entries (1 files):
- cells-1654451-supplementary.pdf
